# Supplementary material for: ZAKα/P38 kinase signaling pathway regulates hematopoiesis by activating the NLRP1 inflammasome
Source: EMBO Mol Med. 2023 Sep 7;15(10):e18142. doi: 10.15252/emmm.202318142 (PMC10565642; doi:10.15252/emmm.202318142)
Supplement: Supplementary file 2 — Source Data for Figure 1 [file EMMM-15-e18142-s001.zip]

Archive with 6 entries (4 files):
- Figure_1/
- Figure_1/1C/
- Figure_1/1C/ACTB.tif
- Figure_1/1C/Information.PPTX
- Figure_1/1C/NLRP1.tif
- Source Data Figure 1.xlsx
