# Supplementary material for: ZAKα/P38 kinase signaling pathway regulates hematopoiesis by activating the NLRP1 inflammasome
Source: EMBO Mol Med. 2023 Sep 7;15(10):e18142. doi: 10.15252/emmm.202318142 (PMC10565642; doi:10.15252/emmm.202318142)
Supplement: Supplementary file 2 — Source Data for Figure 1 [file EMMM-15-e18142-s001.zip › Source Data Figure 1.xlsx]

## Sheet: Figure 1
	1A					1B: NLRP1/ACTB				1E: Number of Erythrocytes				1G: Number of Neutrophils				1I: CASP1 activity (auf)
	Number of erythroid colonies		Number of myeloid colonies			0 h	24 h	48 h		crRNA nlrp1	-	+		crRNA nlrp1	-	+		crRNA nlrp1	-	+
VX-765	-	+	-	+		0.00997744	0.0345155	0.10471			43	29			108	93			139881	71157
Donnor 1	13	55	1	30		0.00966903	0.0375219	0.105389			51	58			81	55			143866	71237
	3	42	0	23		0.00802988	0.0360104	0.105411			48	69			120	71			193682	131458
Donnor 2	3	52	1	5							46	66			118	64			209784	139595
	14	67	2	11							53	69			94	95
Donnor 3	1	47	1	10							29	70			146	84
	2	38	5	17							45	65			108	86
											40	67			127	86
											53	65			116	85
											30	57			112	73
											53	64			78	109
											57	52			102	65
											41	44			113	79
											59	70			105	105
											45	83			110	75
											37	108			119	71
											34	85			112	96
											43	50			128
											32	31
											56	51
											12	54
											22	74
											18	69
											25	45
											30	56
											23	72
											20	87
												35
