# Supplementary material for: ZAKα/P38 kinase signaling pathway regulates hematopoiesis by activating the NLRP1 inflammasome
Source: EMBO Mol Med. 2023 Sep 7;15(10):e18142. doi: 10.15252/emmm.202318142 (PMC10565642; doi:10.15252/emmm.202318142)
Supplement: Supplementary file 3 — Source Data for Figure 2 [file EMMM-15-e18142-s006.zip]

Archive with 41 entries (30 files):
- Figure_2/
- Figure_2/2A/
- Figure_2/2A/Right/
- Figure_2/2A/Right/FLII.tif
- Figure_2/2A/Right/Information.pptx
- Figure_2/2A/Right/NLRP1.tif
- Figure_2/2A/Right/LRRFIP1.tif
- Figure_2/2A/Middle/
- Figure_2/2A/Middle/Information.PPTX
- Figure_2/2A/Middle/NLRP1.tif
- Figure_2/2A/Middle/LRRFIP1.tif
- Figure_2/2A/Left/
- Figure_2/2A/Left/FLII.tif
- Figure_2/2A/Left/Information.PPTX
- Figure_2/2A/Left/NLRP1.tif
- Figure_2/2A/Left/LRRFIP1.tif
- Figure_2/2C/
- Figure_2/2C/RIGHT/
- Figure_2/2C/RIGHT/FLII.tif
- Figure_2/2C/RIGHT/Information.pptx
- Figure_2/2C/RIGHT/NLRP1.tif
- Figure_2/2C/RIGHT/LRRFIP1.tif
- Figure_2/2C/LEFT/
- Figure_2/2C/LEFT/Information.pptx
- Figure_2/2C/LEFT/LRRFIP1.tif
- Figure_2/2C/LEFT/NLRP1.jpg
- Figure_2/2B/
- Figure_2/2B/RIGHT/
- Figure_2/2B/RIGHT/INPUT - ACTB.tif
- Figure_2/2B/RIGHT/IP FLAG - NLRP1 (FLAG).tif
- Figure_2/2B/RIGHT/INPUT - NLRP1 (FLAG).tif
- Figure_2/2B/RIGHT/INPUT - LRRFIP1.tif
- Figure_2/2B/RIGHT/Information.pptx
- Figure_2/2B/RIGHT/IP FLAG - LRRFIP1.tif
- Figure_2/2B/LEFT-MIDDLE/
- Figure_2/2B/LEFT-MIDDLE/flag IP.tif
- Figure_2/2B/LEFT-MIDDLE/ACTB.tif
- Figure_2/2B/LEFT-MIDDLE/Information.pptx
- Figure_2/2B/LEFT-MIDDLE/flag INPUT.tif
- Figure_2/2B/LEFT-MIDDLE/LRRFIP1.tif
- Source Data Figure 2.xlsx
