# Supplementary material for: ZAKα/P38 kinase signaling pathway regulates hematopoiesis by activating the NLRP1 inflammasome
Source: EMBO Mol Med. 2023 Sep 7;15(10):e18142. doi: 10.15252/emmm.202318142 (PMC10565642; doi:10.15252/emmm.202318142)
Supplement: Supplementary file 3 — Source Data for Figure 2 [file EMMM-15-e18142-s006.zip › Source Data Figure 2.xlsx]

## Sheet: Figure 2
2E-2F: LRRFIP1/NLRP1 interaction
LRRFIP1/NLRP1 interactions (total)			LRRFIP1/NLRP1 interactions in cytososl
0h	24h	48h	0h	24h	48h
0	3	4	0	2	4
0	2	7	0	1	5
0	5	3	0	4	3
0	2	7	0	2	5
0	2	4	0	1	2
0	0	9	0	0	7
0	0	3	0	0	2
0	2	1	0	0	0
0	3	4	0	2	4
0	1	7	0	1	6
0	0	4	0	0	2
0	6	9	0	6	7
0	2	2	0	0	1
0	2	4	0	2	3
0	3	3	0	2	0
0	1	3	0	1	3
0	0	4	0	0	3
0	1	1	0	1	1
0	1	3	0	1	2
0	4	3	0	4	3
0	0	4	0	0	4
0	3	2	0	3	2
0	3	7	0	3	6
0	6	4	0	5	4
0	2	7	0	0	4
0	3	4	0	1	2
0	2	6	0	1	5
0	3	3	0	2	2
0	0	8	0	0	6
0	0	5	0	0	1
0	0	5	0	0	4
0	0	2	0	0	2
0	0	6	0	0	5
0	0	4	0	0	2
0	0	2	0	0	2
0	0	0	0	0	0
0	0	0	0	0	0
0	0	11	0	0	7
0	0	1	0	0	0
0	0	4	0	0	4
0	0	5	0	0	5
0	0	2	0	0	2
0	0	4	0	0	1
0	0	3	0	0	1
0	0	5	0	0	4
0	4	1	0	1	0
0	1	3	0	1	1
0	1	4	0	1	1
0	1	7	0	1	4
0	1	4	0	1	2
0	4	2	0	2	2
0	7	10	0	7	10
0	1	6	0	1	3
0	1	5	0	1	1
0	2	3	0	2	1
0	0	6	0	0	3
0	3	2	0	1	1
0	4	3	0	3	1
0	0	5	0	0	1
0	0	5	0	0	0
0	0	2	0	0	0
0	0	3	0	0	3
0	0	4	0	0	2
0	2	3	0	1	2
0	0	3	0	0	0
0	1	6	0	0	5
0	0	4	0	0	2
0	0	7	0	0	2
0	1	1	0	1	1
0	0	6	0	0	3
0	0	3	0	0	2
0	1	4	0	1	1
0	4	4	0	2	2
0	1	3	0	1	2
0	1	5	0	0	2
1	1	8	1	1	6
0	2	1	0	2	0
0	1	1	0	0	0
0	2	6	0	2	4
0	4	2	0	2	1
0	1	2	0	0	2
0	1	2	0	0	0
0	2	2	0	1	0
0	3	2	0	1	1
0	4	4	0	1	2
0	0	2	0	0	1
0	0	4	0	0	3
0	1	2	0	0	0
0	0	5	0	0	4
0	2	7	0	0	3
0	1	2	0	0	2
0	0	5	0	0	3
0	2	6	0	2	0
0	0	10	0	0	6
0	0	4	0	0	3
0	0	3	0	0	2
0	3	2	0	1	2
0	2	2	0	2	1
0	0	8	0	0	4
0	1	4	0	1	2
