# Supplementary material for: ZAKα/P38 kinase signaling pathway regulates hematopoiesis by activating the NLRP1 inflammasome
Source: EMBO Mol Med. 2023 Sep 7;15(10):e18142. doi: 10.15252/emmm.202318142 (PMC10565642; doi:10.15252/emmm.202318142)
Supplement: Supplementary file 4 — Source Data for Figure 3 [file EMMM-15-e18142-s004.zip]

Archive with 10 entries (7 files):
- Figure_3/
- Figure_3/3E/
- Figure_3/3E/ACTB.tif
- Figure_3/3E/FLII (FLAG).tif
- Figure_3/3E/Information.PPTX
- Figure_3/3D/
- Figure_3/3D/ACTB.tif
- Figure_3/3D/Information.PPTX
- Figure_3/3D/LRRFIP1.tif
- Source Data Figure 3.xlsx
