# Supplementary material for: ZAKα/P38 kinase signaling pathway regulates hematopoiesis by activating the NLRP1 inflammasome
Source: EMBO Mol Med. 2023 Sep 7;15(10):e18142. doi: 10.15252/emmm.202318142 (PMC10565642; doi:10.15252/emmm.202318142)
Supplement: Supplementary file 4 — Source Data for Figure 3 [file EMMM-15-e18142-s004.zip › Source Data Figure 3.xlsx]

## Sheet: Figure 3
	3D: Positive ASC-specks cells
	REPLICATE 1			REPLICATE 2
Treatment	Postive ASC-specks cells	Total cells	Percentage	Postive ASC-specks cells	Total cells	Percentage
1ng ASC	0	100	0	0	100	0
1ng ASC - 300ng NLRP1	32	129	24.8062	27	106	25.4717
1ng ASC - 300ng NLRP1 - 250ng de LRRFIP1	21	156	13.4615	35	165	21.2121
1ng ASC - 300ng NLRP1 - 500ng de LRRFIP1	13	144	9.02778	17	110	15.4545
1ng ASC - 300ng NLRP1 - 1000ng de LRRFIP1	7	118	5.9322	19	182	10.4396
	3E: Positive ASC-specks cells
	REPLICATE 1			REPLICATE 2
Treatment	Postive ASC-specks cells	Total cells	Percentage	Postive ASC-specks cells	Total cells	Percentage
5ng ASC	0	100	0	0	100	0
5ng ASC - 300ng NLRP1	25	95	26.3158	22	99	22.2222
5ng ASC - 300ng NLRP1 - 250ng de FLII	17	111	15.3153	13	119	10.9244
5ng ASC - 300ng NLRP1 - 500ng de FLII	11	120	9.16667	9	91	9.89011
5ng ASC - 300ng NLRP1 - 1000ng de FLII	8	102	7.84314	4	99	4.0404
