# Supplementary material for: ZAKα/P38 kinase signaling pathway regulates hematopoiesis by activating the NLRP1 inflammasome
Source: EMBO Mol Med. 2023 Sep 7;15(10):e18142. doi: 10.15252/emmm.202318142 (PMC10565642; doi:10.15252/emmm.202318142)
Supplement: Supplementary file 5 — Source Data for Figure 4 [file EMMM-15-e18142-s003.zip › Source Data Figure 4.xlsx]

## Sheet: Figure 4
	4A: Number of Erythrocytes (yolk extension)					4B: Number of Neutrophils					4C: Number of Macrophages					4D: Number of Hematopoietic Stem Cells					4E: CASP1 activity (auf)					4F: Number of Neutrophils						4H: Number of Neutrophils
crRNA lrrfip1a	-	+	-		crRNA lrrfip1a	-	+	-		crRNA lrrfip1a	-	+	-		crRNA lrrfip1a	-	+	-		crRNA lrrfip1a	-	+	-		crRNA lrrfip1a/b	-	-	+	+		crRNA lrrfip1a	-	+	-	-	+	-
crRNA lrrfip1b	-	-	+		crRNA lrrfip1b	-	-	+		crRNA lrrfip1b	-	-	+		crRNA lrrfip1b	-	-	+		crRNA lrrfip1b	-	-	+		crRNA nlrp1	-	+	-	+		crRNA lrrfip1b	-	-	+	-	-	+
	78	35	13			91	136	189			153	176	222			7	3	4			177915	199210	195278			104	58	124	49		VX-765	-	-	-	+	+	+
	54	38	33			97	117	147			117	121	168			8	4	5			176114	214029	212108			52	82	136	83			95	82	142	90	86	75
	46	37	9			152	115	137			111	139	175			4	6	5			172545	203591	207142			78	76	58	64			95	167	81	44	46	63
	101	39	53			80	144	186			135	190	227			4	5	2								96	75	102	50			79	168	105	96	97	94
	79	53	31			74	162	172			137	228	109			3	5	8								111	81	158	58			44	158	152	60	82	51
	64	35	31			82	139	112			102	165	216			4	4	4								60	55	108	74			43	133	142	62	58	92
	64	39	36			107	123	110			93	223	266			5	5	6								75	62	113	79			111	91	184	59	110	95
	75	21	32			110	194	150			123	147	120			3	6	4								79	68	100	54			124	180	158	53	84	86
	58	39	25			115	163	186			128	159	214			7	6	6								111	45	137	60			68	234	231	60	69	89
	47	47	31			113	78	155			101	213	229			3	4	5								97	58	111	61			76	162	139	110	70	86
	58	35	24			125	175	181			144	165	261			5	6	6								101	55	152	65			86	150	120	100	126	68
	55	26	41			88	149	187			84	183	172			6	6	3								100	69	150	63			57	72	119	78	77	94
	70	43	18			68	145	202			130	209	279			4	6	4								80	88	153	82			98	161	82	68	77	79
	75	49	52			99	144	180			95	147	127				3	6								62	75	85	33			70	154	183	76		79
	42	38	25			77	133	145			107	183	220				4	8								82	73	84	80			67		135	37		94
	71	42	11			107	146	171			112	183	217				5	3								60	57	134	68			76		128	68		67
	59	49	17			155	142	109			83	139	205				6	4								90	64	119	107			76		116	62		79
	39	34	37			78	169	206			114	208	211				5									88	75	110	55			75		123	79		81
	59	41	28			109	154	125			126	197	250				3									79	78	115	124			80		83	58		62
	57	42	33			87	149	143			152		208													77	77	117	37			48		138	78
		29	28			169	90	175			111															72	55	90				62
			19			53	175	171																		85	87
			41			107	128	113																		69	69
						118	118	153																		78	43
						111	140	160																		80	85
						74	125	175																		90
						89		133
						112		83
						108		163
						57
						130
						93
