# Supplementary material for: ZAKα/P38 kinase signaling pathway regulates hematopoiesis by activating the NLRP1 inflammasome
Source: EMBO Mol Med. 2023 Sep 7;15(10):e18142. doi: 10.15252/emmm.202318142 (PMC10565642; doi:10.15252/emmm.202318142)
Supplement: Supplementary file 6 — Source Data for Figure 5 [file EMMM-15-e18142-s002.zip]

Archive with 1 entries (1 files):
- Source Data Figure 5.xlsx
