# Supplementary material for: ZAKα/P38 kinase signaling pathway regulates hematopoiesis by activating the NLRP1 inflammasome
Source: EMBO Mol Med. 2023 Sep 7;15(10):e18142. doi: 10.15252/emmm.202318142 (PMC10565642; doi:10.15252/emmm.202318142)
Supplement: Supplementary file 6 — Source Data for Figure 5 [file EMMM-15-e18142-s002.zip › Source Data Figure 5.xlsx]

## Sheet: Figure 5
	5A: Number of Erythrocytes (yolk extension)				5B: Number of Neutrophils				5C: Number of Macrophages				5D: Number of Hematopoietic Stem Cells				5E: CASP1 activity (auf)				5F: Number of Neutrophils						5H: Number of Neutrophils
crRNA flii	-	+		crRNA flii	-	+		crRNA flii	-	+		crRNA flii	-	+		crRNA flii	-	+		crRNA flii	-	-	+	+		crRNA flii	-	+	-	+
	62	14			132	125			68	217			13	4			15886	19192		crRNA nlrp1	-	+	-	+		VX-765	-	-	+	+
	43	20			86	120			85	131			5	5			63122	74905			79	68	99	94			113	92	92	95
	58	19			62	110			34	161			5	12			65483	87890			105	70	88	69			75	136	74	69
	53	16			117	131			160	245			8	5			66656	75396			74	73	117	77			94	134	87	77
	41	16			111	105			41	119			6	12			58898	83650			45	67	127	85			95	143	83	101
	65	30			124	141			102	196			8	6			58350	81898			77	76	124	83			83	115	119	96
	57	0			145	128			81	86			10	8			56771	87743			74	88	105	70			105	104	98	103
	36	32			77	114			86	157			6	2			62006	72922			74	86	96	82			88	95	79	87
	57	27			102	96			42	211			8	8			63426	75503			73	80	91	62			110	138	68	107
	43	18			77	133			108	251			7	6			65387	72996			75	47	92	82			119	146	72	87
	34	39			106	85			130	109			8	5			47369	75693			107	61	130	57			112	129	59	94
	41	28			122	107			144	218			7	9			67412	74859			89	86	105	83			123	92	95	93
	39	29			126	95			54	214			6	6			63148	85463			70	58	110	85			113	123	92	98
	47	36			76	60			100	180			5	8			55669	87563			74	52	102	127			75	100	74	100
	64	69			112	132			119	265			7	7			57196	88523			93	57	146	86			94	92	87	78
	53	35			115	102			184	155			6	4			58963	77852			118	55	128	66			95	136	83	76
	24	14			134	177			126	207			6	7			64868	78452			72	66	119	101			83	134	119	87
	47	34			85	100			77	211			5	10			45896	79856			75	53	122	95			105	143	98	95
	47	44			97	96			148	127			9	6			55478	77896			64	51	133	80			88	115	79	69
	49	27			110	113			100	188			6	10							72	58	136	74			110	104	68	77
	17	6			132	93			178	178			5	5							101	74	151	91			119	95	72	101
	46	18			86	144			61	159											93	62	72	107			112	138	59	96
	46	20			62	153			86	190											110	70	162	94			123	146	95	103
	48	36			112	113			77	123												61	126	75				129		87
	48	11			111	132			68	130												64	118					92		107
	38	9			124	112			97	246												58	157					123		87
	53	30			132	133			187	177												78	163					100		94
	35	32			77	86			82	126													110							93
	53	36			102	85			169	129													83							98
	44	36			77	105			164	86																				100
	37	17			106	107			63	107																				78
	28	15			113	135			101	139																				76
	40	13			126	135			106	130																				87
	43	18			76	105			32	79
	17	14			112	131			60	118
	38	8			115	107			65	145
	42	15			127	110			59	124
	38	21			85	109			84	118
	54	22			97	159			55	110
	50	12			110	89			97	133
		12			34	123			102	70
		20			110	106			134	158
		24			125	96			71	67
		24			94	113			81	122
		21			87	119			106	95
					106	118			32
					117	138			52
					90	130			136
					86	145			82
					111	129			44
					89	155			40
					95	122			57
					63	172			46
					78	112
					116	118
					114	175
					86	110
					98	140
					78	114
					88	150
						171
						149
						135
						149
						127
						113
						121
						110
						154
						147
						134
