# Supplementary material for: ZAKα/P38 kinase signaling pathway regulates hematopoiesis by activating the NLRP1 inflammasome
Source: EMBO Mol Med. 2023 Sep 7;15(10):e18142. doi: 10.15252/emmm.202318142 (PMC10565642; doi:10.15252/emmm.202318142)
Supplement: Supplementary file 7 — Source Data for Figure 6 [file EMMM-15-e18142-s010.zip]

Archive with 21 entries (17 files):
- Figure_6/
- Figure_6/6A/
- Figure_6/6A/ACTB.tif
- Figure_6/6A/fosfo P38.tif
- Figure_6/6A/Information.PPTX
- Figure_6/6A/NLRP1.tif
- Figure_6/6A/GATA1.tif
- Figure_6/6A/ZAKalfa.tif
- Figure_6/6B/
- Figure_6/6B/ACTB.tif
- Figure_6/6B/fosfo P38.tif
- Figure_6/6B/Information.PPTX
- Figure_6/6B/NLRP1.tif
- Figure_6/6B/GATA1.tif
- Figure_6/6B/ZAKalfa.tif
- Figure_6/6C/
- Figure_6/6C/Information.PPTX
- Figure_6/6C/NLRP1.tif
- Figure_6/6C/p38 fosfo.tif
- Figure_6/6C/GATA1.tif
- Figure_6/6C/ZAKalfa.tif
