# Supplementary material for: ZAKα/P38 kinase signaling pathway regulates hematopoiesis by activating the NLRP1 inflammasome
Source: EMBO Mol Med. 2023 Sep 7;15(10):e18142. doi: 10.15252/emmm.202318142 (PMC10565642; doi:10.15252/emmm.202318142)
Supplement: Supplementary file 8 — Source Data for Figure 7 [file EMMM-15-e18142-s007.zip › Source Data Figure 7.xlsx]

## Sheet: Figure 7
	7B: Number of Neutrophils					7D: Number of Neutrophils				7F: Number of Erythrocytes (yolk extension)				7H: Number of Neutrophils				7J: Number of Macrophages				7K: CASP1 activity (auf)
Nilotinib	-	+	-		Nilotinib	-	+		crRNA zaka	-	+		crRNA zaka	-	+		crRNA zaka	-	+		crRNA zaka	-	+
Anisomycin	-	-	+			61	125			24	48			140	166			87	92			207664	156707
	105	103	278			259	86			49	45			132	158			71	81			204873	141934
	288	116	222			281	162			18	17			122	140			84	73
	264	190	191			211	147			27	65			125	126			72	108
	273	201	397			238	177			27	43			131	101			73	27
	119	178	379			232	209			48	67			133	132			75	91
	314	139	306			187	110			50	29			86	106			68	81
	263	138	420			138	191			20	70			134	158			51	48
	244	126	214			238	222			48	64			111	86			66	73
	259	185	321			189	155			75	59			139	116			52	69
	175	189	204			238	69			43	36			130	119			110	56
	289	249	248			237	172			26	53			169	117			119	107
	192	103	227			223	160			57	56			121	121			52	90
	274	130	273			129	137			37	34			153	114			56	81
	123	224	367			174	173			49	67			225	119			56	82
	192	195	335			171	192			24	88			174	110			115	79
	202					193	272			48	35			137	152			100	84
	195					119	142			52	50			175	140			71	51
						223	85			51	22			185	125			79	105
							102			33	82			124	124			76	126
							171			70	53			162	124			57	41
										21	43			153	157			57	52
										37	68			148	74			89	51
										70	38			180	168			48	91
										48	44			194	139			40	63
										8	120			148	246			83	48
										29	66			95	115			67	53
										31	53			163	208			52	57
										32	52			200	152			94	44
										24	41			165	156			54	62
										21	34			247	150			73	34
										45	53			101	180			56	74
										20	41			186	104			45	52
										51	49			215	164			42	44
										26	44			206	115			59	77
										17	65			274	204			87	66
										22	66			202	139			79	68
										41	51			182	146			58	54
										67	28			181	161			88	55
										48	30			261	95			107	47
										51	84			201	78			63	83
										14	80			197	170			73	79
										6	24			167	161			91	53
										28	68			243	201			90	46
											62			271	159			57	51
														239	71			54	66
														180	221			79	40
														231	42			99	55
														128	176			99	71
														156	101			81	54
														151	187			81	123
														204	156			99	50
														134	173			93	87
														146	98			89	56
														214	162			73	93
														144	254			91	91
														130	179			101	85
														170	160			54	96
														245	139			72	79
														179	105			86	54
														149	152			67	62
															194			78	83
															198			114	88
															193			67	94
															183			81	125
															150			64	83
															156			70	59
															163			102	100
															142			70	80
															120			98	62
															178			75	94
															198			92	61
															157			81	61
															180			70	76
																		109
																		104
																		69
