# Supplementary material for: ZAKα/P38 kinase signaling pathway regulates hematopoiesis by activating the NLRP1 inflammasome
Source: EMBO Mol Med. 2023 Sep 7;15(10):e18142. doi: 10.15252/emmm.202318142 (PMC10565642; doi:10.15252/emmm.202318142)
Supplement: Supplementary file 9 — Source Data for Figure 8 [file EMMM-15-e18142-s008.zip › Source Data Figure 8.xlsx]

## Sheet: Figure 8
	8A: Number of Neutrophils						8B: Number of Neutrophils								8D: Number of Neutrophils										8E: CASP1 activity (auf)
RNA NLRP1	-	WT	S107A	S107D		RNA flii	-	+	-	-	+	+			DMSO				Nilotinib						DMSO				Nilotinib
	73	113	144	158		RNA NLRP1	-	-	WT	S107D	WT	S107D		RNA NLRP1	-	WT	S107A	S107D	-	WT	S107A	S107D		RNA NLRP1	-	WT	S107A	S107D	-	WT	S107A	S107D
	116	159	86	245			107	69	160	150	109	117			112	138	82	214	115	79	87	139			163783	207290	166853	208701	135890	148257	132897	190343
	77	144	115	169			87	74	177	167	114	134			105	108	102	223	96	114	164	82			168389	209250	148749	217583	134360	135352	132506	196266
	110	182	119	167			142	70	132	144	87	136			112	169	127	115	136	77	65	155
	73	215	149	183			129	67	84	107	126	112			98	156	96	127	124	109	82	149
	111	143	112	122			109	60	130	143	107	136			107	153	73	163	87	85	72	252
	93	155	102	213			144	82	184	202	130	141			121	156	98	192	86	87	112	142
	120	113	114	132			111	74	107	149	123	117			99	125	69	144	56	98	91	182
	118	132	92	157			110	108	187	147	128	130			123	137	102	143	84	67	114	157
	72	149	139	151			129	82	206	174	137	154			134	160	86	163	106	136	144	177
	101	160	82	206			108		137	146	137	120			152	130	141	247	102	91	69	182
	116	122	98	129			128		174	164	125	122			122	201	86	147	89	84	93	118
	53	163	121	171			108		132	172	136	127			85	184	177	183	112	82	93	167
	106	203	98	207			110		202	184	146	164			110	149	129	167	132	87	55	136
	140	151	78	93			118		146	147	139	106			136	102	114	113	102	107	90	144
	97	201	90	170			119		124	127	137	113			146	149	109	206	99	69	102	152
	86	104	135	156			108		184	145	165	137			127	229	115	143	87	51	115	145
	127	137	92	102			127		156		132	174			125	137	101	144	89	115	52	205
	84	162	83	121			129		132		142	118			128	156	129	188	89	108	116	164
	131	183	106	143			111		142		104	154			83	211	84	97	76	118	117	77
	133	111	92	174			106		144		147	107			126	111	176		106	109	84	206
	111	227	113	117			113		169		148	137			121	213	63		108	107	91	132
	93	187	60	149			87		169		159	140			92	153	118		101	91	32	196
	72	153	76	163					226		134	84			121	133	129		100	103	94	117
	84		105	154					157		113	128			127	129	109		103	69	75	89
	108		117	147					122		186				110	132	100		84	63	84	159
	83		107	136					152						97	147	110		109	88	103	153
	71		121	139											100	152			76	139	124	174
	95		111	181											78	159			119	113	88	99
	107		115												108	178			102		92	149
															132	140			48		85
															118	177			104		124
															132				60		56
															102				127		144
															131				86		100
															149				83		104
															119				103
																			107
																			67
																			91
